# Supplementary material for: Biological Activity of Triazolopyrimidine Copper(II) Complexes Modulated by an Auxiliary N-N-Chelating Heterocycle Ligands
Source: Molecules. 2021 Nov 9;26(22):6772. doi: 10.3390/molecules26226772 (PMC8620715; doi:10.3390/molecules26226772)
Supplement: Supplementary file 1 [file molecules-26-06772-s001.zip]

Archive with 1 entries (1 files):
- molecules-1422230-supplementary.pdf
